# Supplementary material for: Prohydrojasmon Promotes the Accumulation of Phenolic Compounds in Red Leaf Lettuce
Source: Plants (Basel). 2021 Sep 15;10(9):1920. doi: 10.3390/plants10091920 (PMC8468872; doi:10.3390/plants10091920)
Supplement: Supplementary file 1 [file plants-10-01920-s001.zip]

Archive with 10 entries (9 files):
- plants-1335827-proofed suppl/
- plants-1335827-proofed suppl/Takahashi_FigS1final.tif
- plants-1335827-proofed suppl/Takahashi_FigS2final.tif
- plants-1335827-proofed suppl/Takahashi_FigS3final.tif
- plants-1335827-proofed suppl/Takahashi_FigS4final.tif
- plants-1335827-proofed suppl/Takahashi_FigS5final.tif
- plants-1335827-proofed suppl/Takahashi_FigS6final.tif
- plants-1335827-proofed suppl/Takahashi_FigS7final.tif
- plants-1335827-proofed suppl/Takahashi_FigS8final.tif
- plants-1335827-proofed suppl/Takahashi_TableS1final.tif
